# Supplementary material for: Review of the genus Liocrobyla (Lepidoptera, Gracillariidae, Ornixolinae) from Korea, with description of one newly-recorded species
Source: Biodivers Data J. 2023 Dec 8;11:e115509. doi: 10.3897/BDJ.11.e115509 (PMC10724865; doi:10.3897/BDJ.11.e115509)
Supplement: XML Treatment for Liocrobyla brachybotrys [file BDJ.11.e115509-treatment1.xml]

<!DOCTYPE tp:taxon-treatment
  PUBLIC "-//TaxonX//DTD Taxonomic Treatment Publishing DTD v0 20100105//EN" "tax-treatment-NSO.dtd">
<tp:taxon-treatment xmlns:tp="http://www.plazi.org/taxpub"><tp:treatment-meta><mixed-citation publication-type="journal"><person-group><name><surname>Kim</surname><given-names>Da-Som</given-names></name><name><surname>Lee</surname><given-names>Ji-Young</given-names></name><name><surname>Byun</surname><given-names>Bong-Kyu</given-names></name></person-group><article-title>Review of the genus <italic><tp:taxon-name><tp:taxon-name-part taxon-name-part-type="genus" reg="Liocrobyla">Liocrobyla</tp:taxon-name-part></tp:taxon-name></italic> (<tp:taxon-name><tp:taxon-name-part taxon-name-part-type="order">Lepidoptera</tp:taxon-name-part></tp:taxon-name>, <tp:taxon-name><tp:taxon-name-part taxon-name-part-type="family">Gracillariidae</tp:taxon-name-part></tp:taxon-name>, <tp:taxon-name><tp:taxon-name-part taxon-name-part-type="subfamily">Ornixolinae</tp:taxon-name-part></tp:taxon-name>) from Korea, with description of one newly-recorded species</article-title><source>Biodivers Data J</source><day>08</day><month>12</month><year>2023</year><volume>11</volume><pub-id pub-id-type="doi">10.3897/BDJ.11.e115509</pub-id></mixed-citation></tp:treatment-meta><tp:nomenclature><tp:taxon-name>
            <object-id xmlns:xlink="http://www.w3.org/1999/xlink" content-type="arpha" xlink:type="simple">7FDA3ADB-2EA4-5D41-837C-E6AB61B6D11A</object-id>
            <tp:taxon-name-part taxon-name-part-type="genus">Liocrobyla</tp:taxon-name-part>
            <tp:taxon-name-part taxon-name-part-type="species">brachybotrys</tp:taxon-name-part>
          </tp:taxon-name><tp:taxon-authority>Kuroko, 1960</tp:taxon-authority><tp:nomenclature-citation-list><tp:nomenclature-citation><tp:taxon-name>
                <tp:taxon-name-part taxon-name-part-type="genus" reg="Liocrobyla">Liocrobyla</tp:taxon-name-part>
                <tp:taxon-name-part taxon-name-part-type="species" reg="brachybotrys">brachybotrys</tp:taxon-name-part>
              </tp:taxon-name><comment> Kuroko, 1960: 6. TL: Kyushu, Japan. TD: ELKU (Holotype; Allotype); ELKU, NHMUK (Paratypes).</comment></tp:nomenclature-citation></tp:nomenclature-citation-list></tp:nomenclature><tp:treatment-sec sec-type="materials"><title>Materials</title><list list-type="alpha-lower" list-content="occurrences"><list-item><p><bold>Type status:</bold> <named-content xmlns:xlink="http://www.w3.org/1999/xlink" content-type="dwc:typeStatus" xlink:type="simple">Other material</named-content>. <bold>Occurrence:</bold> individualCount: <named-content xmlns:xlink="http://www.w3.org/1999/xlink" content-type="dwc:individualCount" xlink:type="simple">1</named-content>; sex: <named-content xmlns:xlink="http://www.w3.org/1999/xlink" content-type="dwc:sex" xlink:type="simple">male</named-content>; otherCatalogNumbers: <named-content xmlns:xlink="http://www.w3.org/1999/xlink" content-type="dwc:otherCatalogNumbers" xlink:type="simple">gen.slide no. HNUSEL-5529</named-content>; <bold>Taxon:</bold> taxonID: <named-content xmlns:xlink="http://www.w3.org/1999/xlink" content-type="dwc:taxonID" xlink:type="simple">HNU_GRD_0195</named-content>; scientificNameID: <named-content xmlns:xlink="http://www.w3.org/1999/xlink" content-type="dwc:scientificNameID" xlink:type="simple"><italic><tp:taxon-name><tp:taxon-name-part taxon-name-part-type="genus" reg="Liocrobyla">Liocrobyla</tp:taxon-name-part><tp:taxon-name-part taxon-name-part-type="species" reg="brachybotrys">brachybotrys</tp:taxon-name-part></tp:taxon-name></italic> Kuroko, 1960</named-content>; phylum: <named-content xmlns:xlink="http://www.w3.org/1999/xlink" content-type="dwc:phylum" xlink:type="simple"><tp:taxon-name><tp:taxon-name-part taxon-name-part-type="phylum">Arthropoda</tp:taxon-name-part></tp:taxon-name></named-content>; class: <named-content xmlns:xlink="http://www.w3.org/1999/xlink" content-type="dwc:class" xlink:type="simple"><tp:taxon-name><tp:taxon-name-part taxon-name-part-type="class">Insecta</tp:taxon-name-part></tp:taxon-name></named-content>; order: <named-content xmlns:xlink="http://www.w3.org/1999/xlink" content-type="dwc:order" xlink:type="simple"><tp:taxon-name><tp:taxon-name-part taxon-name-part-type="order">Lepidoptera</tp:taxon-name-part></tp:taxon-name></named-content>; family: <named-content xmlns:xlink="http://www.w3.org/1999/xlink" content-type="dwc:family" xlink:type="simple"><tp:taxon-name><tp:taxon-name-part taxon-name-part-type="family">Gracillariidae</tp:taxon-name-part></tp:taxon-name></named-content>; genus: <named-content xmlns:xlink="http://www.w3.org/1999/xlink" content-type="dwc:genus" xlink:type="simple"><tp:taxon-name><tp:taxon-name-part taxon-name-part-type="genus">Liocrobyla </tp:taxon-name-part></tp:taxon-name></named-content>; <bold>Location:</bold> country: <named-content xmlns:xlink="http://www.w3.org/1999/xlink" content-type="dwc:country" xlink:type="simple">South Korea</named-content>; stateProvince: <named-content xmlns:xlink="http://www.w3.org/1999/xlink" content-type="dwc:stateProvince" xlink:type="simple">Gyeonsangbuk-do</named-content>; county: <named-content xmlns:xlink="http://www.w3.org/1999/xlink" content-type="dwc:county" xlink:type="simple">Gyeongju-si</named-content>; <bold>Event:</bold> year: <named-content xmlns:xlink="http://www.w3.org/1999/xlink" content-type="dwc:year" xlink:type="simple">1980</named-content>; month: <named-content xmlns:xlink="http://www.w3.org/1999/xlink" content-type="dwc:month" xlink:type="simple">8</named-content>; day: <named-content xmlns:xlink="http://www.w3.org/1999/xlink" content-type="dwc:day" xlink:type="simple">22</named-content></p></list-item></list></tp:treatment-sec><tp:treatment-sec sec-type="Description"><title>Description</title><sec sec-type="Redescription"><title>Redescription</title><p><bold>Adult</bold> (Fig. <xref ref-type="fig" rid="F10542513">1</xref>A). Head a tuft of fuscous scales near scape; frons white and pale ochrous with a tuft of white rather long scales below scape and the scales basal fuscous; maxillary palpus white with fuscous laterally; labial palpus white and apical of second segment with a fuscous band; antenna fuscous dorsally and white ventrally; scape fuscous dorsally and white on ventrally with a tuft scales on below. Thorax white mixed with pale ochrous; legs white with rough scales; fore coxa greyish-brown; middle femur and tibia fuscous and two narrow rings on sub-basal and median part of tibia; middle tarsus with four fuscous bands and the last of the two on apex side by side; hind femur greyish-brown; hind tibia white, except for basal and apical part; hind tarsus with three obscure fuscous bands. Wingspan 6.8 mm. Forewing ground colour fuscous mixed with ochrous and blackish scales; a goldish-orange ochrous stripe on the dorsal margin of basal to apical part with some white spots; a short white stria at 1/5 of forewing beginning at the dorsal margin and obliquely stretched outwards; longer white stria at 1/3 of forewing; first costa-stria at half of the forewing, reaching up to wing fold, broadening at basal and narrowing to apical; second costa-stria 2/3 of forewing with a black stria inside; the last white stria minute, curved to the inside and rather longitudinally reaching to wing fold; a pair of white spots on the apex with blackish-brown spot; outer line of apex white with blackish edges on both sides. Hind-wing greyish-brown, cilia long and densely along outer margin.</p><p><bold>Male genitalia</bold> (Fig. <xref ref-type="fig" rid="F10542553">2</xref>F). Tegumen is as long as 2/3 of valva, membranous and slender. Valva elongated, narrowed to apex and is slightly swollen at 2/3 to basal part; long setae along ventral margin on the apex to sub-basal part, longer at the median to basal, a star-like, sclerotised with four large spinules on apex and each spinule same in length; costal process as long as valva, broad at 1/3 to apical, apical slightly rectangular with long and straight setae. Vinculum elongated and narrowed to saccus; saccus narrow and short. Aedeagus entirely sclerotised, slightly bent, broad to apex, concave near apex with large spinules, apex highly acute and numerous tiny spinules covered at 1/3 from the apex.</p></sec></tp:treatment-sec><tp:treatment-sec sec-type="Distribution"><title>Distribution</title><p>Korea, Japan.</p></tp:treatment-sec><tp:treatment-sec sec-type="Notes"><title>Notes</title><p>This species was reported for the first time from Korea by <xref ref-type="bibr" rid="B10542090">Kim and Byun (2019)</xref>.</p></tp:treatment-sec><tp:treatment-sec sec-type="Host plants"><title>Host plants</title><p><italic><tp:taxon-name><tp:taxon-name-part taxon-name-part-type="genus" reg="Wisteria">Wisteria</tp:taxon-name-part><tp:taxon-name-part taxon-name-part-type="species" reg="floribunda">floribunda</tp:taxon-name-part></tp:taxon-name></italic> (Willd.) DC. [<tp:taxon-name><tp:taxon-name-part taxon-name-part-type="family">Fabaceae</tp:taxon-name-part></tp:taxon-name>] in Korea (in this study). <italic><tp:taxon-name><tp:taxon-name-part taxon-name-part-type="genus" reg="Wisteria">W.</tp:taxon-name-part><tp:taxon-name-part taxon-name-part-type="species" reg="brachybotrys">brachybotrys</tp:taxon-name-part></tp:taxon-name></italic> Siebold &amp; Zucc. [<tp:taxon-name><tp:taxon-name-part taxon-name-part-type="family">Fabaceae</tp:taxon-name-part></tp:taxon-name>] in Japan (<xref ref-type="bibr" rid="B10542110">Kuroko 1960</xref>, <xref ref-type="bibr" rid="B10541934">De Prins and De Prins 2011</xref>).</p></tp:treatment-sec><tp:treatment-sec><!--Section generated to contain objects referenced in tp:taxon-treatment.--><fig id="F10542513" position="float" orientation="portrait"><object-id xmlns:xlink="http://www.w3.org/1999/xlink" content-type="arpha" xlink:type="simple">74FF2126-F2BA-5827-9A8A-CBAA7566B58B</object-id><object-id xmlns:xlink="http://www.w3.org/1999/xlink" content-type="doi" xlink:type="simple">10.3897/BDJ.11.e115509.figure1</object-id><label>Figure 1.</label><caption><p>Adults of genus <italic><tp:taxon-name><tp:taxon-name-part taxon-name-part-type="genus" reg="Liocrobyla">Liocrobyla</tp:taxon-name-part></tp:taxon-name></italic>. <bold>A.</bold> <italic><tp:taxon-name><tp:taxon-name-part taxon-name-part-type="genus" reg="Liocrobyla">L.</tp:taxon-name-part><tp:taxon-name-part taxon-name-part-type="species" reg="brachybotrys">brachybotrys</tp:taxon-name-part></tp:taxon-name></italic> (gen. slide no. HNUSEL-5529); <bold>B.</bold> <italic><tp:taxon-name><tp:taxon-name-part taxon-name-part-type="genus" reg="Liocrobyla">L.</tp:taxon-name-part><tp:taxon-name-part taxon-name-part-type="species" reg="desmodiella">desmodiella</tp:taxon-name-part></tp:taxon-name></italic> (gen. slide no. HNUSEL-5321); <bold>C.</bold> <italic><tp:taxon-name><tp:taxon-name-part taxon-name-part-type="genus" reg="Liocrobyla">L.</tp:taxon-name-part><tp:taxon-name-part taxon-name-part-type="species" reg="indigofera">indigofera</tp:taxon-name-part></tp:taxon-name></italic> (gen. slide no. HNUSEL-5530); <bold>D.</bold> <italic><tp:taxon-name><tp:taxon-name-part taxon-name-part-type="genus" reg="Liocrobyla">L.</tp:taxon-name-part><tp:taxon-name-part taxon-name-part-type="species" reg="kumatai">kumatai</tp:taxon-name-part></tp:taxon-name></italic> (gen. slide no. HNUSEL-5528); <bold>E.</bold> <italic><tp:taxon-name><tp:taxon-name-part taxon-name-part-type="genus" reg="Liocrobyla">L.</tp:taxon-name-part><tp:taxon-name-part taxon-name-part-type="species" reg="lobata">lobata</tp:taxon-name-part></tp:taxon-name></italic> (gen. slide no. HNUSEL-5320).</p></caption><graphic xmlns:xlink="http://www.w3.org/1999/xlink" xlink:href="bdj-11-e115509-g001.jpg" position="float" id="oo_944956.jpg" orientation="portrait" xlink:type="simple"><uri content-type="original_file" xlink:type="simple">https://binary.pensoft.net/fig/944956</uri></graphic></fig><fig id="F10542553" position="float" orientation="portrait"><object-id xmlns:xlink="http://www.w3.org/1999/xlink" content-type="arpha" xlink:type="simple">711F798E-0FB5-55A3-A17D-2BF59A27B8A5</object-id><object-id xmlns:xlink="http://www.w3.org/1999/xlink" content-type="doi" xlink:type="simple">10.3897/BDJ.11.e115509.figure2</object-id><label>Figure 2.</label><caption><p>Male and Female genitalia of <italic><tp:taxon-name><tp:taxon-name-part taxon-name-part-type="genus" reg="Liocrobyla">Liocrobyla</tp:taxon-name-part></tp:taxon-name></italic>: <bold>F.</bold> <italic><tp:taxon-name><tp:taxon-name-part taxon-name-part-type="genus" reg="Liocrobyla">L.</tp:taxon-name-part><tp:taxon-name-part taxon-name-part-type="species" reg="brachybotrys">brachybotrys</tp:taxon-name-part></tp:taxon-name></italic> (♂, gen. slide no. HNUSEL-5529), <bold>G.</bold> <italic><tp:taxon-name><tp:taxon-name-part taxon-name-part-type="genus" reg="Liocrobyla">L.</tp:taxon-name-part><tp:taxon-name-part taxon-name-part-type="species" reg="desmodiella">desmodiella</tp:taxon-name-part></tp:taxon-name></italic> (♂, gen. slide no. HNUSEL-5319), <bold>H.</bold> <italic><tp:taxon-name><tp:taxon-name-part taxon-name-part-type="genus" reg="Liocrobyla">L.</tp:taxon-name-part><tp:taxon-name-part taxon-name-part-type="species" reg="indigofera">indigofera</tp:taxon-name-part></tp:taxon-name></italic> (♀, gen. slide no. HNUSEL-5530), <bold>I.</bold> <italic><tp:taxon-name><tp:taxon-name-part taxon-name-part-type="genus" reg="Liocrobyla">L.</tp:taxon-name-part><tp:taxon-name-part taxon-name-part-type="species" reg="kumatai">kumatai</tp:taxon-name-part></tp:taxon-name></italic> (♀, gen. slide no. HNUSEL-5528), <bold>J.</bold> <italic><tp:taxon-name><tp:taxon-name-part taxon-name-part-type="genus" reg="Liocrobyla">L.</tp:taxon-name-part><tp:taxon-name-part taxon-name-part-type="species" reg="lobata">lobata</tp:taxon-name-part></tp:taxon-name></italic> (♀, gen. slide no. HNUSEL-5320) (scale bars: 0.5 mm).</p></caption><graphic xmlns:xlink="http://www.w3.org/1999/xlink" xlink:href="bdj-11-e115509-g002.jpg" position="float" id="oo_944961.jpg" orientation="portrait" xlink:type="simple"><uri content-type="original_file" xlink:type="simple">https://binary.pensoft.net/fig/944961</uri></graphic></fig></tp:treatment-sec><ref-list><ref id="B10542090"><element-citation xmlns:xlink="http://www.w3.org/1999/xlink" publication-type="article" xlink:type="simple"><person-group person-group-type="author"><name name-style="western"><surname>Kim</surname><given-names>D. S.</given-names></name><name name-style="western"><surname>Byun</surname><given-names>B. K.</given-names></name></person-group><year>2019</year><article-title>An annotated catalogue of the two genera <italic><tp:taxon-name><tp:taxon-name-part taxon-name-part-type="genus" reg="Liocrobyla">Liocrobyla</tp:taxon-name-part></tp:taxon-name></italic> and <italic><tp:taxon-name><tp:taxon-name-part taxon-name-part-type="genus" reg="Spulerina">Spulerina</tp:taxon-name-part></tp:taxon-name></italic> of the family <tp:taxon-name><tp:taxon-name-part taxon-name-part-type="family">Gracillariidae</tp:taxon-name-part></tp:taxon-name> (<tp:taxon-name><tp:taxon-name-part taxon-name-part-type="order">Lepidoptera</tp:taxon-name-part></tp:taxon-name>) from Korea with new records</article-title><source>Journal of Aisa-Pacific biodiversity</source><volume>12</volume><issue>4</issue><fpage>444</fpage><lpage>447</lpage><pub-id pub-id-type="doi">10.1016/j.japb.2019.07.006</pub-id></element-citation></ref><ref id="B10542110"><element-citation xmlns:xlink="http://www.w3.org/1999/xlink" publication-type="article" xlink:type="simple"><person-group person-group-type="author"><name name-style="western"><surname>Kuroko</surname><given-names>H</given-names></name></person-group><year>1960</year><article-title>Notes on the <italic><tp:taxon-name><tp:taxon-name-part taxon-name-part-type="genus" reg="Liocrobyla">Liocrobyla</tp:taxon-name-part></tp:taxon-name></italic> of Japan, with descriptions of two new species (<tp:taxon-name><tp:taxon-name-part taxon-name-part-type="order">Lepidoptera</tp:taxon-name-part></tp:taxon-name>, <tp:taxon-name><tp:taxon-name-part taxon-name-part-type="family">Gracilariidae</tp:taxon-name-part></tp:taxon-name>)</article-title><source>Esakia</source><volume>1</volume><fpage>1</fpage><lpage>6</lpage><pub-id pub-id-type="doi">10.5109/2337</pub-id></element-citation></ref><ref id="B10541934"><element-citation xmlns:xlink="http://www.w3.org/1999/xlink" publication-type="website" xlink:type="simple"><person-group person-group-type="author"><name name-style="western"><surname>De Prins</surname><given-names>J</given-names></name><name name-style="western"><surname>De Prins</surname><given-names>W</given-names></name></person-group><article-title>Global Taxonomic Database of Gracillariidae (Lepidoptera). World Wide Web electronic publication</article-title><uri xlink:type="simple">http://www.gracillariidae. net</uri><date-in-citation content-type="access-date">2023-12-10T00:00:00+02:00</date-in-citation></element-citation></ref></ref-list></tp:taxon-treatment>
