# Supplementary material for: Review of the genus Liocrobyla (Lepidoptera, Gracillariidae, Ornixolinae) from Korea, with description of one newly-recorded species
Source: Biodivers Data J. 2023 Dec 8;11:e115509. doi: 10.3897/BDJ.11.e115509 (PMC10724865; doi:10.3897/BDJ.11.e115509)
Supplement: XML Treatment for Liocrobyla desmodiella [file BDJ.11.e115509-treatment2.xml]

<!DOCTYPE tp:taxon-treatment
  PUBLIC "-//TaxonX//DTD Taxonomic Treatment Publishing DTD v0 20100105//EN" "tax-treatment-NSO.dtd">
<tp:taxon-treatment xmlns:tp="http://www.plazi.org/taxpub"><tp:treatment-meta><mixed-citation publication-type="journal"><person-group><name><surname>Kim</surname><given-names>Da-Som</given-names></name><name><surname>Lee</surname><given-names>Ji-Young</given-names></name><name><surname>Byun</surname><given-names>Bong-Kyu</given-names></name></person-group><article-title>Review of the genus <italic><tp:taxon-name><tp:taxon-name-part taxon-name-part-type="genus" reg="Liocrobyla">Liocrobyla</tp:taxon-name-part></tp:taxon-name></italic> (<tp:taxon-name><tp:taxon-name-part taxon-name-part-type="order">Lepidoptera</tp:taxon-name-part></tp:taxon-name>, <tp:taxon-name><tp:taxon-name-part taxon-name-part-type="family">Gracillariidae</tp:taxon-name-part></tp:taxon-name>, <tp:taxon-name><tp:taxon-name-part taxon-name-part-type="subfamily">Ornixolinae</tp:taxon-name-part></tp:taxon-name>) from Korea, with description of one newly-recorded species</article-title><source>Biodivers Data J</source><day>08</day><month>12</month><year>2023</year><volume>11</volume><pub-id pub-id-type="doi">10.3897/BDJ.11.e115509</pub-id></mixed-citation></tp:treatment-meta><tp:nomenclature><tp:taxon-name>
            <object-id xmlns:xlink="http://www.w3.org/1999/xlink" content-type="arpha" xlink:type="simple">1CFD7B91-E343-5902-8F39-75B21648DE00</object-id>
            <tp:taxon-name-part taxon-name-part-type="genus">Liocrobyla</tp:taxon-name-part>
            <tp:taxon-name-part taxon-name-part-type="species">desmodiella</tp:taxon-name-part>
          </tp:taxon-name><tp:taxon-authority>Kuroko, 1982</tp:taxon-authority><tp:nomenclature-citation-list><tp:nomenclature-citation><tp:taxon-name>
                <tp:taxon-name-part taxon-name-part-type="genus" reg="Liocrobyla">Liocrobyla</tp:taxon-name-part>
                <tp:taxon-name-part taxon-name-part-type="species" reg="desmodiella">desmodiella</tp:taxon-name-part>
              </tp:taxon-name><comment> Kuroko, 1982: 185. TL: Japan. TD: ELKU (Holotype); EIHU, NHMUK (Paratypes).</comment></tp:nomenclature-citation><tp:nomenclature-citation><tp:taxon-name>
                <tp:taxon-name-part taxon-name-part-type="genus" reg="Liocrobyla">Liocrobyla</tp:taxon-name-part>
                <tp:taxon-name-part taxon-name-part-type="species" reg="paraschista">paraschista</tp:taxon-name-part>
              </tp:taxon-name><comment> Meyrick: Kuroko, 1960: 2. Misidentification.</comment></tp:nomenclature-citation></tp:nomenclature-citation-list></tp:nomenclature><tp:treatment-sec sec-type="materials"><title>Materials</title><list list-type="alpha-lower" list-content="occurrences"><list-item><p><bold>Type status:</bold> <named-content xmlns:xlink="http://www.w3.org/1999/xlink" content-type="dwc:typeStatus" xlink:type="simple">Other material</named-content>. <bold>Occurrence:</bold> individualCount: <named-content xmlns:xlink="http://www.w3.org/1999/xlink" content-type="dwc:individualCount" xlink:type="simple">1</named-content>; sex: <named-content xmlns:xlink="http://www.w3.org/1999/xlink" content-type="dwc:sex" xlink:type="simple">male</named-content>; otherCatalogNumbers: <named-content xmlns:xlink="http://www.w3.org/1999/xlink" content-type="dwc:otherCatalogNumbers" xlink:type="simple">gen.slide no. HNUSEL-5319</named-content>; <bold>Taxon:</bold> taxonID: <named-content xmlns:xlink="http://www.w3.org/1999/xlink" content-type="dwc:taxonID" xlink:type="simple">HNU_DNA_1860</named-content>; scientificNameID: <named-content xmlns:xlink="http://www.w3.org/1999/xlink" content-type="dwc:scientificNameID" xlink:type="simple"><italic><tp:taxon-name><tp:taxon-name-part taxon-name-part-type="genus" reg="Liocrobyla">Liocrobyla</tp:taxon-name-part><tp:taxon-name-part taxon-name-part-type="species" reg="desmodiella">desmodiella</tp:taxon-name-part></tp:taxon-name></italic> Kuroko, 1982</named-content>; phylum: <named-content xmlns:xlink="http://www.w3.org/1999/xlink" content-type="dwc:phylum" xlink:type="simple"><tp:taxon-name><tp:taxon-name-part taxon-name-part-type="phylum">Arthropoda</tp:taxon-name-part></tp:taxon-name></named-content>; class: <named-content xmlns:xlink="http://www.w3.org/1999/xlink" content-type="dwc:class" xlink:type="simple"><tp:taxon-name><tp:taxon-name-part taxon-name-part-type="class">Insecta</tp:taxon-name-part></tp:taxon-name></named-content>; order: <named-content xmlns:xlink="http://www.w3.org/1999/xlink" content-type="dwc:order" xlink:type="simple"><tp:taxon-name><tp:taxon-name-part taxon-name-part-type="order">Lepidoptera</tp:taxon-name-part></tp:taxon-name></named-content>; family: <named-content xmlns:xlink="http://www.w3.org/1999/xlink" content-type="dwc:family" xlink:type="simple"><tp:taxon-name><tp:taxon-name-part taxon-name-part-type="family">Gracillariidae</tp:taxon-name-part></tp:taxon-name></named-content>; genus: <named-content xmlns:xlink="http://www.w3.org/1999/xlink" content-type="dwc:genus" xlink:type="simple"><tp:taxon-name><tp:taxon-name-part taxon-name-part-type="genus">Liocrobyla </tp:taxon-name-part></tp:taxon-name></named-content>; <bold>Location:</bold> country: <named-content xmlns:xlink="http://www.w3.org/1999/xlink" content-type="dwc:country" xlink:type="simple">South Korea</named-content>; stateProvince: <named-content xmlns:xlink="http://www.w3.org/1999/xlink" content-type="dwc:stateProvince" xlink:type="simple">Gangwon-do</named-content>; county: <named-content xmlns:xlink="http://www.w3.org/1999/xlink" content-type="dwc:county" xlink:type="simple">Samcheok-si</named-content>; verbatimLatitude: <named-content xmlns:xlink="http://www.w3.org/1999/xlink" content-type="dwc:verbatimLatitude" xlink:type="simple">37°25’10.63”</named-content>; verbatimLongitude: <named-content xmlns:xlink="http://www.w3.org/1999/xlink" content-type="dwc:verbatimLongitude" xlink:type="simple">127°54’11.50”</named-content>; <bold>Event:</bold> year: <named-content xmlns:xlink="http://www.w3.org/1999/xlink" content-type="dwc:year" xlink:type="simple">2014</named-content>; month: <named-content xmlns:xlink="http://www.w3.org/1999/xlink" content-type="dwc:month" xlink:type="simple">7</named-content>; day: <named-content xmlns:xlink="http://www.w3.org/1999/xlink" content-type="dwc:day" xlink:type="simple">10</named-content></p></list-item><list-item><p><bold>Type status:</bold> <named-content xmlns:xlink="http://www.w3.org/1999/xlink" content-type="dwc:typeStatus" xlink:type="simple">Other material</named-content>. <bold>Occurrence:</bold> individualCount: <named-content xmlns:xlink="http://www.w3.org/1999/xlink" content-type="dwc:individualCount" xlink:type="simple">1</named-content>; sex: <named-content xmlns:xlink="http://www.w3.org/1999/xlink" content-type="dwc:sex" xlink:type="simple">male</named-content>; otherCatalogNumbers: <named-content xmlns:xlink="http://www.w3.org/1999/xlink" content-type="dwc:otherCatalogNumbers" xlink:type="simple">gen.slide no. HNUSEL-5319</named-content>; <bold>Taxon:</bold> taxonID: <named-content xmlns:xlink="http://www.w3.org/1999/xlink" content-type="dwc:taxonID" xlink:type="simple">HNU_DNA_1861</named-content>; scientificNameID: <named-content xmlns:xlink="http://www.w3.org/1999/xlink" content-type="dwc:scientificNameID" xlink:type="simple"><italic><tp:taxon-name><tp:taxon-name-part taxon-name-part-type="genus" reg="Liocrobyla">Liocrobyla</tp:taxon-name-part><tp:taxon-name-part taxon-name-part-type="species" reg="desmodiella">desmodiella</tp:taxon-name-part></tp:taxon-name></italic> Kuroko, 1982</named-content>; phylum: <named-content xmlns:xlink="http://www.w3.org/1999/xlink" content-type="dwc:phylum" xlink:type="simple"><tp:taxon-name><tp:taxon-name-part taxon-name-part-type="phylum">Arthropoda</tp:taxon-name-part></tp:taxon-name></named-content>; class: <named-content xmlns:xlink="http://www.w3.org/1999/xlink" content-type="dwc:class" xlink:type="simple"><tp:taxon-name><tp:taxon-name-part taxon-name-part-type="class">Insecta</tp:taxon-name-part></tp:taxon-name></named-content>; order: <named-content xmlns:xlink="http://www.w3.org/1999/xlink" content-type="dwc:order" xlink:type="simple"><tp:taxon-name><tp:taxon-name-part taxon-name-part-type="order">Lepidoptera</tp:taxon-name-part></tp:taxon-name></named-content>; family: <named-content xmlns:xlink="http://www.w3.org/1999/xlink" content-type="dwc:family" xlink:type="simple"><tp:taxon-name><tp:taxon-name-part taxon-name-part-type="family">Gracillariidae</tp:taxon-name-part></tp:taxon-name></named-content>; genus: <named-content xmlns:xlink="http://www.w3.org/1999/xlink" content-type="dwc:genus" xlink:type="simple"><tp:taxon-name><tp:taxon-name-part taxon-name-part-type="genus">Liocrobyla </tp:taxon-name-part></tp:taxon-name></named-content>; <bold>Location:</bold> country: <named-content xmlns:xlink="http://www.w3.org/1999/xlink" content-type="dwc:country" xlink:type="simple">South Korea</named-content>; stateProvince: <named-content xmlns:xlink="http://www.w3.org/1999/xlink" content-type="dwc:stateProvince" xlink:type="simple">Gangwon-do</named-content>; county: <named-content xmlns:xlink="http://www.w3.org/1999/xlink" content-type="dwc:county" xlink:type="simple">Hoengseong-gun</named-content>; verbatimLatitude: <named-content xmlns:xlink="http://www.w3.org/1999/xlink" content-type="dwc:verbatimLatitude" xlink:type="simple">37º35'44.60"</named-content>; verbatimLongitude: <named-content xmlns:xlink="http://www.w3.org/1999/xlink" content-type="dwc:verbatimLongitude" xlink:type="simple">128º14'39.81”</named-content>; <bold>Event:</bold> year: <named-content xmlns:xlink="http://www.w3.org/1999/xlink" content-type="dwc:year" xlink:type="simple">2018</named-content>; month: <named-content xmlns:xlink="http://www.w3.org/1999/xlink" content-type="dwc:month" xlink:type="simple">8</named-content>; day: <named-content xmlns:xlink="http://www.w3.org/1999/xlink" content-type="dwc:day" xlink:type="simple">9</named-content></p></list-item></list></tp:treatment-sec><tp:treatment-sec sec-type="Description"><title>Description</title><sec sec-type="Redescription"><title>Redescription</title><p><bold>Adult</bold> (Fig. <xref ref-type="fig" rid="F10542513">1</xref>B). Head silvery-white mixed with goldish pale brown; frons white mixed with fuscous and a tuft of blackish-brown near each eye; maxillary palpus white and lateral side fuscous; labial palpus white, apex of first segment fuscous and a fuscous spot on apical of second segment; antenna ochrous and apical of each segment greyish; scape white dorsally with a ventral blackish stripe. Thorax white mixed with pale ochrous and greyish scales; tegula same colouration as thorax and darker grey posteriorly; legs white; fore coxa greyish fuscous with a white band on apical part; fore femur fuscous; fore tibia fuscous, except for ventral median part; fore tarsus with two pale fuscous bands on median and second and third segment to last fuscous; middle femur greyish-ochrous; middle tarsus fuscous at basal part with two fuscous bands on median part and second and third segment to last dark fuscous. Wingspan 7.0-8.0 mm. Forewing ground colour greyish fuscous; a goldish-ochrous stripe along dorsal margin on basal to subapical part; a short white streak on 1/6 and 1/3 to base just above outer marginal stripe; first white costa-stria begins at 1/3 to basal part, stretched along costal margin to median and obliquely reaching to outer marginal ochrous stripe across forewing longitudinally; rather triangular white stria on 2/3 to base; a short and narrow white stria near apex. Hind-wing lanceloate and ground colour grey.</p><p><bold>Male genitalia</bold> (Fig. <xref ref-type="fig" rid="F10542553">2</xref>G). Tegumen is membranous, as long as valva or slightly shorter and inner surface is covered with narrow setae sparsely. Valva is somewhat hammer-like, costal margin slightly sclerotised, slightly concave at 1/6 to apex on costal margin and outer margin concave at 1/4 to apex; stout setae along apex to costal margin on inner side of sclerotised area, setae much shorter on basal than apical part, a row of sclerotised teeth on apex to near median part and each tooth minute with slightly blunt apex. Vinculum reduced, rectangular and smoothly narrowed to saccus; saccus wide and apex blunt. Aedeagus slightly sclerotised on median part, bent-shaped, narrowed to apex, apex bevelled and coiled with wrinkles at median part.</p></sec></tp:treatment-sec><tp:treatment-sec sec-type="Distribution"><title>Distribution</title><p>Korea, China, Japan, Russia.</p></tp:treatment-sec><tp:treatment-sec sec-type="Notes"><title>Notes</title><p>This species was reported for the first time from Korea by <xref ref-type="bibr" rid="B10542090">Kim and Byun (2019)</xref>.</p><sec sec-type="Enter subsection title"><title>Enter subsection title</title><p>Enter subsection text</p></sec><sec sec-type="Enter subsection title"><title>Enter subsection title</title><p>Enter subsection text</p></sec></tp:treatment-sec><tp:treatment-sec><!--Section generated to contain objects referenced in tp:taxon-treatment.--><fig id="F10542513" position="float" orientation="portrait"><object-id xmlns:xlink="http://www.w3.org/1999/xlink" content-type="arpha" xlink:type="simple">74FF2126-F2BA-5827-9A8A-CBAA7566B58B</object-id><object-id xmlns:xlink="http://www.w3.org/1999/xlink" content-type="doi" xlink:type="simple">10.3897/BDJ.11.e115509.figure1</object-id><label>Figure 1.</label><caption><p>Adults of genus <italic><tp:taxon-name><tp:taxon-name-part taxon-name-part-type="genus" reg="Liocrobyla">Liocrobyla</tp:taxon-name-part></tp:taxon-name></italic>. <bold>A.</bold> <italic><tp:taxon-name><tp:taxon-name-part taxon-name-part-type="genus" reg="Liocrobyla">L.</tp:taxon-name-part><tp:taxon-name-part taxon-name-part-type="species" reg="brachybotrys">brachybotrys</tp:taxon-name-part></tp:taxon-name></italic> (gen. slide no. HNUSEL-5529); <bold>B.</bold> <italic><tp:taxon-name><tp:taxon-name-part taxon-name-part-type="genus" reg="Liocrobyla">L.</tp:taxon-name-part><tp:taxon-name-part taxon-name-part-type="species" reg="desmodiella">desmodiella</tp:taxon-name-part></tp:taxon-name></italic> (gen. slide no. HNUSEL-5321); <bold>C.</bold> <italic><tp:taxon-name><tp:taxon-name-part taxon-name-part-type="genus" reg="Liocrobyla">L.</tp:taxon-name-part><tp:taxon-name-part taxon-name-part-type="species" reg="indigofera">indigofera</tp:taxon-name-part></tp:taxon-name></italic> (gen. slide no. HNUSEL-5530); <bold>D.</bold> <italic><tp:taxon-name><tp:taxon-name-part taxon-name-part-type="genus" reg="Liocrobyla">L.</tp:taxon-name-part><tp:taxon-name-part taxon-name-part-type="species" reg="kumatai">kumatai</tp:taxon-name-part></tp:taxon-name></italic> (gen. slide no. HNUSEL-5528); <bold>E.</bold> <italic><tp:taxon-name><tp:taxon-name-part taxon-name-part-type="genus" reg="Liocrobyla">L.</tp:taxon-name-part><tp:taxon-name-part taxon-name-part-type="species" reg="lobata">lobata</tp:taxon-name-part></tp:taxon-name></italic> (gen. slide no. HNUSEL-5320).</p></caption><graphic xmlns:xlink="http://www.w3.org/1999/xlink" xlink:href="bdj-11-e115509-g001.jpg" position="float" id="oo_944956.jpg" orientation="portrait" xlink:type="simple"><uri content-type="original_file" xlink:type="simple">https://binary.pensoft.net/fig/944956</uri></graphic></fig><fig id="F10542553" position="float" orientation="portrait"><object-id xmlns:xlink="http://www.w3.org/1999/xlink" content-type="arpha" xlink:type="simple">711F798E-0FB5-55A3-A17D-2BF59A27B8A5</object-id><object-id xmlns:xlink="http://www.w3.org/1999/xlink" content-type="doi" xlink:type="simple">10.3897/BDJ.11.e115509.figure2</object-id><label>Figure 2.</label><caption><p>Male and Female genitalia of <italic><tp:taxon-name><tp:taxon-name-part taxon-name-part-type="genus" reg="Liocrobyla">Liocrobyla</tp:taxon-name-part></tp:taxon-name></italic>: <bold>F.</bold> <italic><tp:taxon-name><tp:taxon-name-part taxon-name-part-type="genus" reg="Liocrobyla">L.</tp:taxon-name-part><tp:taxon-name-part taxon-name-part-type="species" reg="brachybotrys">brachybotrys</tp:taxon-name-part></tp:taxon-name></italic> (♂, gen. slide no. HNUSEL-5529), <bold>G.</bold> <italic><tp:taxon-name><tp:taxon-name-part taxon-name-part-type="genus" reg="Liocrobyla">L.</tp:taxon-name-part><tp:taxon-name-part taxon-name-part-type="species" reg="desmodiella">desmodiella</tp:taxon-name-part></tp:taxon-name></italic> (♂, gen. slide no. HNUSEL-5319), <bold>H.</bold> <italic><tp:taxon-name><tp:taxon-name-part taxon-name-part-type="genus" reg="Liocrobyla">L.</tp:taxon-name-part><tp:taxon-name-part taxon-name-part-type="species" reg="indigofera">indigofera</tp:taxon-name-part></tp:taxon-name></italic> (♀, gen. slide no. HNUSEL-5530), <bold>I.</bold> <italic><tp:taxon-name><tp:taxon-name-part taxon-name-part-type="genus" reg="Liocrobyla">L.</tp:taxon-name-part><tp:taxon-name-part taxon-name-part-type="species" reg="kumatai">kumatai</tp:taxon-name-part></tp:taxon-name></italic> (♀, gen. slide no. HNUSEL-5528), <bold>J.</bold> <italic><tp:taxon-name><tp:taxon-name-part taxon-name-part-type="genus" reg="Liocrobyla">L.</tp:taxon-name-part><tp:taxon-name-part taxon-name-part-type="species" reg="lobata">lobata</tp:taxon-name-part></tp:taxon-name></italic> (♀, gen. slide no. HNUSEL-5320) (scale bars: 0.5 mm).</p></caption><graphic xmlns:xlink="http://www.w3.org/1999/xlink" xlink:href="bdj-11-e115509-g002.jpg" position="float" id="oo_944961.jpg" orientation="portrait" xlink:type="simple"><uri content-type="original_file" xlink:type="simple">https://binary.pensoft.net/fig/944961</uri></graphic></fig></tp:treatment-sec><ref-list><ref id="B10542090"><element-citation xmlns:xlink="http://www.w3.org/1999/xlink" publication-type="article" xlink:type="simple"><person-group person-group-type="author"><name name-style="western"><surname>Kim</surname><given-names>D. S.</given-names></name><name name-style="western"><surname>Byun</surname><given-names>B. K.</given-names></name></person-group><year>2019</year><article-title>An annotated catalogue of the two genera <italic><tp:taxon-name><tp:taxon-name-part taxon-name-part-type="genus" reg="Liocrobyla">Liocrobyla</tp:taxon-name-part></tp:taxon-name></italic> and <italic><tp:taxon-name><tp:taxon-name-part taxon-name-part-type="genus" reg="Spulerina">Spulerina</tp:taxon-name-part></tp:taxon-name></italic> of the family <tp:taxon-name><tp:taxon-name-part taxon-name-part-type="family">Gracillariidae</tp:taxon-name-part></tp:taxon-name> (<tp:taxon-name><tp:taxon-name-part taxon-name-part-type="order">Lepidoptera</tp:taxon-name-part></tp:taxon-name>) from Korea with new records</article-title><source>Journal of Aisa-Pacific biodiversity</source><volume>12</volume><issue>4</issue><fpage>444</fpage><lpage>447</lpage><pub-id pub-id-type="doi">10.1016/j.japb.2019.07.006</pub-id></element-citation></ref></ref-list></tp:taxon-treatment>
