# Supplementary material for: Review of the genus Liocrobyla (Lepidoptera, Gracillariidae, Ornixolinae) from Korea, with description of one newly-recorded species
Source: Biodivers Data J. 2023 Dec 8;11:e115509. doi: 10.3897/BDJ.11.e115509 (PMC10724865; doi:10.3897/BDJ.11.e115509)
Supplement: XML Treatment for Liocrobyla indigofera [file BDJ.11.e115509-treatment3.xml]

<!DOCTYPE tp:taxon-treatment
  PUBLIC "-//TaxonX//DTD Taxonomic Treatment Publishing DTD v0 20100105//EN" "tax-treatment-NSO.dtd">
<tp:taxon-treatment xmlns:tp="http://www.plazi.org/taxpub"><tp:treatment-meta><mixed-citation publication-type="journal"><person-group><name><surname>Kim</surname><given-names>Da-Som</given-names></name><name><surname>Lee</surname><given-names>Ji-Young</given-names></name><name><surname>Byun</surname><given-names>Bong-Kyu</given-names></name></person-group><article-title>Review of the genus <italic><tp:taxon-name><tp:taxon-name-part taxon-name-part-type="genus" reg="Liocrobyla">Liocrobyla</tp:taxon-name-part></tp:taxon-name></italic> (<tp:taxon-name><tp:taxon-name-part taxon-name-part-type="order">Lepidoptera</tp:taxon-name-part></tp:taxon-name>, <tp:taxon-name><tp:taxon-name-part taxon-name-part-type="family">Gracillariidae</tp:taxon-name-part></tp:taxon-name>, <tp:taxon-name><tp:taxon-name-part taxon-name-part-type="subfamily">Ornixolinae</tp:taxon-name-part></tp:taxon-name>) from Korea, with description of one newly-recorded species</article-title><source>Biodivers Data J</source><day>08</day><month>12</month><year>2023</year><volume>11</volume><pub-id pub-id-type="doi">10.3897/BDJ.11.e115509</pub-id></mixed-citation></tp:treatment-meta><tp:nomenclature><tp:taxon-name>
            <object-id xmlns:xlink="http://www.w3.org/1999/xlink" content-type="arpha" xlink:type="simple">96F94F4E-F991-56C0-B670-741B85D10CF9</object-id>
            <tp:taxon-name-part taxon-name-part-type="genus">Liocrobyla</tp:taxon-name-part>
            <tp:taxon-name-part taxon-name-part-type="species">indigofera</tp:taxon-name-part>
          </tp:taxon-name><tp:taxon-authority>Liu, Wang &amp; Wang, 2018</tp:taxon-authority></tp:nomenclature><tp:treatment-sec sec-type="materials"><title>Materials</title><list list-type="alpha-lower" list-content="occurrences"><list-item><p><bold>Type status:</bold> <named-content xmlns:xlink="http://www.w3.org/1999/xlink" content-type="dwc:typeStatus" xlink:type="simple">Other material</named-content>. <bold>Occurrence:</bold> catalogNumber: <named-content xmlns:xlink="http://www.w3.org/1999/xlink" content-type="dwc:catalogNumber" xlink:type="simple">HNU_DNA_1858</named-content>; individualCount: <named-content xmlns:xlink="http://www.w3.org/1999/xlink" content-type="dwc:individualCount" xlink:type="simple">1</named-content>; sex: <named-content xmlns:xlink="http://www.w3.org/1999/xlink" content-type="dwc:sex" xlink:type="simple">female</named-content>; otherCatalogNumbers: <named-content xmlns:xlink="http://www.w3.org/1999/xlink" content-type="dwc:otherCatalogNumbers" xlink:type="simple">gen.slide no. HNUSEL-5530</named-content>; <bold>Taxon:</bold> taxonID: <named-content xmlns:xlink="http://www.w3.org/1999/xlink" content-type="dwc:taxonID" xlink:type="simple">HNU_DNA_1858</named-content>; scientificNameID: <named-content xmlns:xlink="http://www.w3.org/1999/xlink" content-type="dwc:scientificNameID" xlink:type="simple"><italic><tp:taxon-name><tp:taxon-name-part taxon-name-part-type="genus" reg="Liocrobyla">Liocrobyla</tp:taxon-name-part><tp:taxon-name-part taxon-name-part-type="species" reg="indigofera">indigofera</tp:taxon-name-part></tp:taxon-name></italic> Liu, Wang &amp; Wang, 2018</named-content>; phylum: <named-content xmlns:xlink="http://www.w3.org/1999/xlink" content-type="dwc:phylum" xlink:type="simple"><tp:taxon-name><tp:taxon-name-part taxon-name-part-type="phylum">Arthropoda</tp:taxon-name-part></tp:taxon-name></named-content>; class: <named-content xmlns:xlink="http://www.w3.org/1999/xlink" content-type="dwc:class" xlink:type="simple"><tp:taxon-name><tp:taxon-name-part taxon-name-part-type="class">Insecta</tp:taxon-name-part></tp:taxon-name></named-content>; order: <named-content xmlns:xlink="http://www.w3.org/1999/xlink" content-type="dwc:order" xlink:type="simple"><tp:taxon-name><tp:taxon-name-part taxon-name-part-type="order">Lepidoptera</tp:taxon-name-part></tp:taxon-name></named-content>; family: <named-content xmlns:xlink="http://www.w3.org/1999/xlink" content-type="dwc:family" xlink:type="simple"><tp:taxon-name><tp:taxon-name-part taxon-name-part-type="family">Gracillariidae</tp:taxon-name-part></tp:taxon-name></named-content>; genus: <named-content xmlns:xlink="http://www.w3.org/1999/xlink" content-type="dwc:genus" xlink:type="simple"><tp:taxon-name><tp:taxon-name-part taxon-name-part-type="genus">Liocrobyla</tp:taxon-name-part></tp:taxon-name></named-content>; <bold>Location:</bold> country: <named-content xmlns:xlink="http://www.w3.org/1999/xlink" content-type="dwc:country" xlink:type="simple">South Korea</named-content>; stateProvince: <named-content xmlns:xlink="http://www.w3.org/1999/xlink" content-type="dwc:stateProvince" xlink:type="simple">Gyeonggi-do</named-content>; county: <named-content xmlns:xlink="http://www.w3.org/1999/xlink" content-type="dwc:county" xlink:type="simple">Yeoncheon-gun</named-content>; verbatimLatitude: <named-content xmlns:xlink="http://www.w3.org/1999/xlink" content-type="dwc:verbatimLatitude" xlink:type="simple">38.076944</named-content>; verbatimLongitude: <named-content xmlns:xlink="http://www.w3.org/1999/xlink" content-type="dwc:verbatimLongitude" xlink:type="simple">127.136694</named-content>; <bold>Event:</bold> year: <named-content xmlns:xlink="http://www.w3.org/1999/xlink" content-type="dwc:year" xlink:type="simple">2018</named-content>; month: <named-content xmlns:xlink="http://www.w3.org/1999/xlink" content-type="dwc:month" xlink:type="simple">8</named-content>; day: <named-content xmlns:xlink="http://www.w3.org/1999/xlink" content-type="dwc:day" xlink:type="simple">9</named-content></p></list-item></list></tp:treatment-sec><tp:treatment-sec sec-type="Description"><title>Description</title><sec sec-type="Redescription"><title>Redescription</title><p><bold>Adult</bold> (Fig. <xref ref-type="fig" rid="F10542513">1</xref>C). Head dark grey; frons white with a tuft of blackish fuscous scales below scape; maxillary palpus pale ochrous with black band on apical of each segment; labial palpus white, blackish band on sub-base of each segment with a black spot on apex; each segment of antenna black and much lighter to base; scape fuscous with a dorsal black line. Thorax pale ochrous mixed with blackish tiny scales; tegular dark fuscous; legs white with blackish fuscous rings. Wingspan 6.0 mm. Forewing ground colour fuscous with a bronze dorsal marginal stripe; a white spot on 1/6 to base just above bronze marginal stripe; a short obliquely white stria beginning on bronze marginal stripe at a half of forewing; a white costa-stria at 1/3 to base and reached to 1/5 on width of forewing; more long white costa-stria at a half of forewing and stretched near wing fold; a roundly bent and narrow white stria on apex with a blackish spot on apex between white spot. Hind-wing grey and cilia long.</p><p><bold>Female genitalia</bold> (Fig. <xref ref-type="fig" rid="F10542553">2</xref>H). Papillae anales well sclerotised with long setae on apex; apophyses posteriores are more stout and broad than anteriores. Ostium bursae moderated in opening size; antrum well sclerotised as long as apophyses anteriores. Ductus bursae are entirely sclerotised and curved to S-shaped on the median; ductus seminalis originated near the antrum. Corpus bursae membranous, slightly reduced and ovate without signum.</p></sec></tp:treatment-sec><tp:treatment-sec sec-type="Distribution"><title>Distribution</title><p>Korea (new record), China.</p></tp:treatment-sec><tp:treatment-sec sec-type="Notes"><title>Notes</title><p>This species is reported from Korea for the first time.</p></tp:treatment-sec><tp:treatment-sec sec-type="Host plant"><title>Host plant</title><p><italic><tp:taxon-name><tp:taxon-name-part taxon-name-part-type="genus" reg="Indigofera">Indigofera</tp:taxon-name-part><tp:taxon-name-part taxon-name-part-type="species" reg="kirilowii">kirilowii</tp:taxon-name-part></tp:taxon-name></italic> Palib. [<tp:taxon-name><tp:taxon-name-part taxon-name-part-type="family">Fabaceae</tp:taxon-name-part></tp:taxon-name>] in Korea (in this study). <italic><tp:taxon-name><tp:taxon-name-part taxon-name-part-type="genus" reg="Indigofera">I.</tp:taxon-name-part><tp:taxon-name-part taxon-name-part-type="species" reg="kirilowii">kirilowii</tp:taxon-name-part></tp:taxon-name></italic> Palib., <italic><tp:taxon-name><tp:taxon-name-part taxon-name-part-type="genus" reg="Indigofera">I.</tp:taxon-name-part><tp:taxon-name-part taxon-name-part-type="species" reg="tinctoria">tinctoria</tp:taxon-name-part></tp:taxon-name></italic> L. [<tp:taxon-name><tp:taxon-name-part taxon-name-part-type="family">Fabaceae</tp:taxon-name-part></tp:taxon-name>] in China (<xref ref-type="bibr" rid="B10542367">Liu et al. 2018</xref>, <xref ref-type="bibr" rid="B10541934">De Prins and De Prins 2011</xref>).</p></tp:treatment-sec><tp:treatment-sec><!--Section generated to contain objects referenced in tp:taxon-treatment.--><fig id="F10542513" position="float" orientation="portrait"><object-id xmlns:xlink="http://www.w3.org/1999/xlink" content-type="arpha" xlink:type="simple">74FF2126-F2BA-5827-9A8A-CBAA7566B58B</object-id><object-id xmlns:xlink="http://www.w3.org/1999/xlink" content-type="doi" xlink:type="simple">10.3897/BDJ.11.e115509.figure1</object-id><label>Figure 1.</label><caption><p>Adults of genus <italic><tp:taxon-name><tp:taxon-name-part taxon-name-part-type="genus" reg="Liocrobyla">Liocrobyla</tp:taxon-name-part></tp:taxon-name></italic>. <bold>A.</bold> <italic><tp:taxon-name><tp:taxon-name-part taxon-name-part-type="genus" reg="Liocrobyla">L.</tp:taxon-name-part><tp:taxon-name-part taxon-name-part-type="species" reg="brachybotrys">brachybotrys</tp:taxon-name-part></tp:taxon-name></italic> (gen. slide no. HNUSEL-5529); <bold>B.</bold> <italic><tp:taxon-name><tp:taxon-name-part taxon-name-part-type="genus" reg="Liocrobyla">L.</tp:taxon-name-part><tp:taxon-name-part taxon-name-part-type="species" reg="desmodiella">desmodiella</tp:taxon-name-part></tp:taxon-name></italic> (gen. slide no. HNUSEL-5321); <bold>C.</bold> <italic><tp:taxon-name><tp:taxon-name-part taxon-name-part-type="genus" reg="Liocrobyla">L.</tp:taxon-name-part><tp:taxon-name-part taxon-name-part-type="species" reg="indigofera">indigofera</tp:taxon-name-part></tp:taxon-name></italic> (gen. slide no. HNUSEL-5530); <bold>D.</bold> <italic><tp:taxon-name><tp:taxon-name-part taxon-name-part-type="genus" reg="Liocrobyla">L.</tp:taxon-name-part><tp:taxon-name-part taxon-name-part-type="species" reg="kumatai">kumatai</tp:taxon-name-part></tp:taxon-name></italic> (gen. slide no. HNUSEL-5528); <bold>E.</bold> <italic><tp:taxon-name><tp:taxon-name-part taxon-name-part-type="genus" reg="Liocrobyla">L.</tp:taxon-name-part><tp:taxon-name-part taxon-name-part-type="species" reg="lobata">lobata</tp:taxon-name-part></tp:taxon-name></italic> (gen. slide no. HNUSEL-5320).</p></caption><graphic xmlns:xlink="http://www.w3.org/1999/xlink" xlink:href="bdj-11-e115509-g001.jpg" position="float" id="oo_944956.jpg" orientation="portrait" xlink:type="simple"><uri content-type="original_file" xlink:type="simple">https://binary.pensoft.net/fig/944956</uri></graphic></fig><fig id="F10542553" position="float" orientation="portrait"><object-id xmlns:xlink="http://www.w3.org/1999/xlink" content-type="arpha" xlink:type="simple">711F798E-0FB5-55A3-A17D-2BF59A27B8A5</object-id><object-id xmlns:xlink="http://www.w3.org/1999/xlink" content-type="doi" xlink:type="simple">10.3897/BDJ.11.e115509.figure2</object-id><label>Figure 2.</label><caption><p>Male and Female genitalia of <italic><tp:taxon-name><tp:taxon-name-part taxon-name-part-type="genus" reg="Liocrobyla">Liocrobyla</tp:taxon-name-part></tp:taxon-name></italic>: <bold>F.</bold> <italic><tp:taxon-name><tp:taxon-name-part taxon-name-part-type="genus" reg="Liocrobyla">L.</tp:taxon-name-part><tp:taxon-name-part taxon-name-part-type="species" reg="brachybotrys">brachybotrys</tp:taxon-name-part></tp:taxon-name></italic> (♂, gen. slide no. HNUSEL-5529), <bold>G.</bold> <italic><tp:taxon-name><tp:taxon-name-part taxon-name-part-type="genus" reg="Liocrobyla">L.</tp:taxon-name-part><tp:taxon-name-part taxon-name-part-type="species" reg="desmodiella">desmodiella</tp:taxon-name-part></tp:taxon-name></italic> (♂, gen. slide no. HNUSEL-5319), <bold>H.</bold> <italic><tp:taxon-name><tp:taxon-name-part taxon-name-part-type="genus" reg="Liocrobyla">L.</tp:taxon-name-part><tp:taxon-name-part taxon-name-part-type="species" reg="indigofera">indigofera</tp:taxon-name-part></tp:taxon-name></italic> (♀, gen. slide no. HNUSEL-5530), <bold>I.</bold> <italic><tp:taxon-name><tp:taxon-name-part taxon-name-part-type="genus" reg="Liocrobyla">L.</tp:taxon-name-part><tp:taxon-name-part taxon-name-part-type="species" reg="kumatai">kumatai</tp:taxon-name-part></tp:taxon-name></italic> (♀, gen. slide no. HNUSEL-5528), <bold>J.</bold> <italic><tp:taxon-name><tp:taxon-name-part taxon-name-part-type="genus" reg="Liocrobyla">L.</tp:taxon-name-part><tp:taxon-name-part taxon-name-part-type="species" reg="lobata">lobata</tp:taxon-name-part></tp:taxon-name></italic> (♀, gen. slide no. HNUSEL-5320) (scale bars: 0.5 mm).</p></caption><graphic xmlns:xlink="http://www.w3.org/1999/xlink" xlink:href="bdj-11-e115509-g002.jpg" position="float" id="oo_944961.jpg" orientation="portrait" xlink:type="simple"><uri content-type="original_file" xlink:type="simple">https://binary.pensoft.net/fig/944961</uri></graphic></fig></tp:treatment-sec><ref-list><ref id="B10542367"><element-citation xmlns:xlink="http://www.w3.org/1999/xlink" publication-type="article" xlink:type="simple"><person-group person-group-type="author"><name name-style="western"><surname>Liu</surname><given-names>T. T.</given-names></name><name name-style="western"><surname>Wang</surname><given-names>E</given-names></name><name name-style="western"><surname>Wang</surname><given-names>S</given-names></name></person-group><year>2018</year><article-title>Taxonomic study of the leafmining genus <italic><tp:taxon-name><tp:taxon-name-part taxon-name-part-type="genus" reg="Liocrobyla">Liocrobyla</tp:taxon-name-part></tp:taxon-name></italic> Meyrick, 1916 from China (<tp:taxon-name><tp:taxon-name-part taxon-name-part-type="order">Lepidoptera</tp:taxon-name-part></tp:taxon-name>, <tp:taxon-name><tp:taxon-name-part taxon-name-part-type="family">Gracillariidae</tp:taxon-name-part></tp:taxon-name>, <tp:taxon-name><tp:taxon-name-part taxon-name-part-type="subfamily">Ornixolinae</tp:taxon-name-part></tp:taxon-name>) with a description of one new species</article-title><source>Zoosystematics and Evolution</source><volume>94</volume><issue>2</issue><fpage>305</fpage><lpage>314</lpage><pub-id pub-id-type="doi">10.3897/zse.94.25460</pub-id></element-citation></ref><ref id="B10541934"><element-citation xmlns:xlink="http://www.w3.org/1999/xlink" publication-type="website" xlink:type="simple"><person-group person-group-type="author"><name name-style="western"><surname>De Prins</surname><given-names>J</given-names></name><name name-style="western"><surname>De Prins</surname><given-names>W</given-names></name></person-group><article-title>Global Taxonomic Database of Gracillariidae (Lepidoptera). World Wide Web electronic publication</article-title><uri xlink:type="simple">http://www.gracillariidae. net</uri><date-in-citation content-type="access-date">2023-12-10T00:00:00+02:00</date-in-citation></element-citation></ref></ref-list></tp:taxon-treatment>
