# Supplementary material for: Review of the genus Liocrobyla (Lepidoptera, Gracillariidae, Ornixolinae) from Korea, with description of one newly-recorded species
Source: Biodivers Data J. 2023 Dec 8;11:e115509. doi: 10.3897/BDJ.11.e115509 (PMC10724865; doi:10.3897/BDJ.11.e115509)
Supplement: XML Treatment for Liocrobyla kumatai [file BDJ.11.e115509-treatment4.xml]

<!DOCTYPE tp:taxon-treatment
  PUBLIC "-//TaxonX//DTD Taxonomic Treatment Publishing DTD v0 20100105//EN" "tax-treatment-NSO.dtd">
<tp:taxon-treatment xmlns:tp="http://www.plazi.org/taxpub"><tp:treatment-meta><mixed-citation publication-type="journal"><person-group><name><surname>Kim</surname><given-names>Da-Som</given-names></name><name><surname>Lee</surname><given-names>Ji-Young</given-names></name><name><surname>Byun</surname><given-names>Bong-Kyu</given-names></name></person-group><article-title>Review of the genus <italic><tp:taxon-name><tp:taxon-name-part taxon-name-part-type="genus" reg="Liocrobyla">Liocrobyla</tp:taxon-name-part></tp:taxon-name></italic> (<tp:taxon-name><tp:taxon-name-part taxon-name-part-type="order">Lepidoptera</tp:taxon-name-part></tp:taxon-name>, <tp:taxon-name><tp:taxon-name-part taxon-name-part-type="family">Gracillariidae</tp:taxon-name-part></tp:taxon-name>, <tp:taxon-name><tp:taxon-name-part taxon-name-part-type="subfamily">Ornixolinae</tp:taxon-name-part></tp:taxon-name>) from Korea, with description of one newly-recorded species</article-title><source>Biodivers Data J</source><day>08</day><month>12</month><year>2023</year><volume>11</volume><pub-id pub-id-type="doi">10.3897/BDJ.11.e115509</pub-id></mixed-citation></tp:treatment-meta><tp:nomenclature><tp:taxon-name>
            <object-id xmlns:xlink="http://www.w3.org/1999/xlink" content-type="arpha" xlink:type="simple">DA9E8B15-0830-561A-B108-92B8698A9D3F</object-id>
            <tp:taxon-name-part taxon-name-part-type="genus">Liocrobyla</tp:taxon-name-part>
            <tp:taxon-name-part taxon-name-part-type="species">kumatai</tp:taxon-name-part>
          </tp:taxon-name><tp:taxon-authority>Kuroko, 1982</tp:taxon-authority><tp:nomenclature-citation-list><tp:nomenclature-citation><tp:taxon-name>
                <tp:taxon-name-part taxon-name-part-type="genus" reg="Liocrobyla">Liocrobyla</tp:taxon-name-part>
                <tp:taxon-name-part taxon-name-part-type="species" reg="kumatai">kumatai</tp:taxon-name-part>
              </tp:taxon-name><comment> Kuroko, 1982: 185. TL: Japan. TD: ELKU (Holotype); EIHU, NHMUK (Paratypes).</comment></tp:nomenclature-citation></tp:nomenclature-citation-list></tp:nomenclature><tp:treatment-sec sec-type="materials"><title>Materials</title><list list-type="alpha-lower" list-content="occurrences"><list-item><p><bold>Type status:</bold> <named-content xmlns:xlink="http://www.w3.org/1999/xlink" content-type="dwc:typeStatus" xlink:type="simple">Other material</named-content>. <bold>Occurrence:</bold> individualCount: <named-content xmlns:xlink="http://www.w3.org/1999/xlink" content-type="dwc:individualCount" xlink:type="simple">1</named-content>; sex: <named-content xmlns:xlink="http://www.w3.org/1999/xlink" content-type="dwc:sex" xlink:type="simple">female</named-content>; otherCatalogNumbers: <named-content xmlns:xlink="http://www.w3.org/1999/xlink" content-type="dwc:otherCatalogNumbers" xlink:type="simple">gen.slide no. HNUSEL-5528</named-content>; <bold>Taxon:</bold> taxonID: <named-content xmlns:xlink="http://www.w3.org/1999/xlink" content-type="dwc:taxonID" xlink:type="simple">HNU_DNA_1857</named-content>; scientificNameID: <named-content xmlns:xlink="http://www.w3.org/1999/xlink" content-type="dwc:scientificNameID" xlink:type="simple"><italic><tp:taxon-name><tp:taxon-name-part taxon-name-part-type="genus" reg="Liocrobyla">Liocrobyla</tp:taxon-name-part><tp:taxon-name-part taxon-name-part-type="species" reg="kumatai">kumatai</tp:taxon-name-part></tp:taxon-name></italic> Kuroko, 1982</named-content>; phylum: <named-content xmlns:xlink="http://www.w3.org/1999/xlink" content-type="dwc:phylum" xlink:type="simple"><tp:taxon-name><tp:taxon-name-part taxon-name-part-type="phylum">Arthropoda</tp:taxon-name-part></tp:taxon-name></named-content>; class: <named-content xmlns:xlink="http://www.w3.org/1999/xlink" content-type="dwc:class" xlink:type="simple"><tp:taxon-name><tp:taxon-name-part taxon-name-part-type="class">Insecta</tp:taxon-name-part></tp:taxon-name></named-content>; order: <named-content xmlns:xlink="http://www.w3.org/1999/xlink" content-type="dwc:order" xlink:type="simple"><tp:taxon-name><tp:taxon-name-part taxon-name-part-type="order">Lepidoptera</tp:taxon-name-part></tp:taxon-name></named-content>; family: <named-content xmlns:xlink="http://www.w3.org/1999/xlink" content-type="dwc:family" xlink:type="simple"><tp:taxon-name><tp:taxon-name-part taxon-name-part-type="family">Gracillariidae</tp:taxon-name-part></tp:taxon-name></named-content>; genus: <named-content xmlns:xlink="http://www.w3.org/1999/xlink" content-type="dwc:genus" xlink:type="simple"><tp:taxon-name><tp:taxon-name-part taxon-name-part-type="genus">Liocrobyla</tp:taxon-name-part></tp:taxon-name></named-content>; <bold>Location:</bold> country: <named-content xmlns:xlink="http://www.w3.org/1999/xlink" content-type="dwc:country" xlink:type="simple">South Korea</named-content>; stateProvince: <named-content xmlns:xlink="http://www.w3.org/1999/xlink" content-type="dwc:stateProvince" xlink:type="simple">Jeollabuk-do</named-content>; county: <named-content xmlns:xlink="http://www.w3.org/1999/xlink" content-type="dwc:county" xlink:type="simple">Jeonju-si</named-content>; <bold>Event:</bold> year: <named-content xmlns:xlink="http://www.w3.org/1999/xlink" content-type="dwc:year" xlink:type="simple">1977</named-content>; month: <named-content xmlns:xlink="http://www.w3.org/1999/xlink" content-type="dwc:month" xlink:type="simple">7</named-content>; day: <named-content xmlns:xlink="http://www.w3.org/1999/xlink" content-type="dwc:day" xlink:type="simple">13</named-content></p></list-item></list></tp:treatment-sec><tp:treatment-sec sec-type="Description"><title>Description</title><sec sec-type="Redescription"><title>Redescription</title><p><bold>Adult</bold> (Fig. <xref ref-type="fig" rid="F10542513">1</xref>D). Head white with a dark brown median line; frons white and smooth with a tuft of blackish-brown scales below scape; face white mixed with fuscous; maxillary palpus fuscous and apical ochrous; labial palpus white with a dorsal fuscous band on the first segment at median to apical and a minute ring on the subapical of the second segment; each antenna segment on dorsally white to basal and the rest of them brown and white ventrally; scape white with a lateral fuscous line. Thorax white; tegular pale ochrous and fuscous posteriorly; legs white with fuscous bands; fore coxa milky fuscous with white band on apical part; fore femur fuscous laterally; fore tibia blackish fuscous with two white spots on the basal and median part; fore tarsus with tree fuscous band and the last one most broad; middle femur fuscous laterally; middle tibia with two oblique narrow fuscous bands on 1/3 and 2/3 to base with fuscous apical; middle tarsus with four oblique fuscous bands. Wingspan 6.3–7.8 mm. Forewing ground colour fuscous and bronzy ochrous near apex; white streak on dorsal margin from basal to median with two black spots and most of the outer area tinged with pale ochrous; white costa-stria begin at 1/3 to base, stretched along costal margin over a half of forewing, the width of stria on costal margin almost same as the white streak on dorsal margin, rapidly curved downwards obliquely and reaching to wing fold; second white costa-stria at 2/3 to the base with black stria on inner side; more narrow and slender white stria near the apical part and downwards obliquely near the blackish spot of apex; a slightly elongated horizontally black spot on the apex with two white spots and the lower one near tornus longer than upper one. The hind-wing ground colour is greyish and the cilia are long.</p><p><bold>Female genitalia</bold> (Fig. <xref ref-type="fig" rid="F10542553">2</xref>I). Papillae anales elongated caudally, sclerotised, long scales on the apex and stout setae densely on the inner side; apophyses posteriores stout and reduced. Ostium bursae wide at opening; antrum sclerotised and as long as 2/3 of apophyses anteriores. Ductus bursae reduced and membranous; ductus seminalis just below antrum with tiny and minute spinules, sclerotised lines originating from ductus bursae form a ring laterally and the sclerotised ring elongated as long as antrum. Corpus bursae are membranous and ovate.</p></sec></tp:treatment-sec><tp:treatment-sec sec-type="Distribution"><title>Distribution</title><p>Korea, Japan, Russia.</p></tp:treatment-sec><tp:treatment-sec sec-type="Host plants"><title>Host plants</title><p><italic><tp:taxon-name><tp:taxon-name-part taxon-name-part-type="genus" reg="Lespedeza">Lespedeza</tp:taxon-name-part><tp:taxon-name-part taxon-name-part-type="species" reg="bicolor">bicolor</tp:taxon-name-part></tp:taxon-name></italic> Turcz. [<tp:taxon-name><tp:taxon-name-part taxon-name-part-type="family">Fabaceae</tp:taxon-name-part></tp:taxon-name>] in Korea (in this study). <italic><tp:taxon-name><tp:taxon-name-part taxon-name-part-type="genus" reg="Lespedeza">L.</tp:taxon-name-part><tp:taxon-name-part taxon-name-part-type="species" reg="bicolor">bicolor</tp:taxon-name-part></tp:taxon-name></italic> Turcz. [<tp:taxon-name><tp:taxon-name-part taxon-name-part-type="family">Fabaceae</tp:taxon-name-part></tp:taxon-name>] in Japan (<xref ref-type="bibr" rid="B10541934">De Prins and De Prins 2011</xref>, <xref ref-type="bibr" rid="B10542054">Ikeda 1995</xref>). <italic><tp:taxon-name><tp:taxon-name-part taxon-name-part-type="genus" reg="Desmodium">Desmodium</tp:taxon-name-part></tp:taxon-name></italic> sp. [<tp:taxon-name><tp:taxon-name-part taxon-name-part-type="family">Fabaceae</tp:taxon-name-part></tp:taxon-name>] in Russia (<xref ref-type="bibr" rid="B10542013">Ermolaev 1987</xref>, <xref ref-type="bibr" rid="B10541934">De Prins and De Prins 2011</xref>).</p></tp:treatment-sec><tp:treatment-sec><!--Section generated to contain objects referenced in tp:taxon-treatment.--><fig id="F10542513" position="float" orientation="portrait"><object-id xmlns:xlink="http://www.w3.org/1999/xlink" content-type="arpha" xlink:type="simple">74FF2126-F2BA-5827-9A8A-CBAA7566B58B</object-id><object-id xmlns:xlink="http://www.w3.org/1999/xlink" content-type="doi" xlink:type="simple">10.3897/BDJ.11.e115509.figure1</object-id><label>Figure 1.</label><caption><p>Adults of genus <italic><tp:taxon-name><tp:taxon-name-part taxon-name-part-type="genus" reg="Liocrobyla">Liocrobyla</tp:taxon-name-part></tp:taxon-name></italic>. <bold>A.</bold> <italic><tp:taxon-name><tp:taxon-name-part taxon-name-part-type="genus" reg="Liocrobyla">L.</tp:taxon-name-part><tp:taxon-name-part taxon-name-part-type="species" reg="brachybotrys">brachybotrys</tp:taxon-name-part></tp:taxon-name></italic> (gen. slide no. HNUSEL-5529); <bold>B.</bold> <italic><tp:taxon-name><tp:taxon-name-part taxon-name-part-type="genus" reg="Liocrobyla">L.</tp:taxon-name-part><tp:taxon-name-part taxon-name-part-type="species" reg="desmodiella">desmodiella</tp:taxon-name-part></tp:taxon-name></italic> (gen. slide no. HNUSEL-5321); <bold>C.</bold> <italic><tp:taxon-name><tp:taxon-name-part taxon-name-part-type="genus" reg="Liocrobyla">L.</tp:taxon-name-part><tp:taxon-name-part taxon-name-part-type="species" reg="indigofera">indigofera</tp:taxon-name-part></tp:taxon-name></italic> (gen. slide no. HNUSEL-5530); <bold>D.</bold> <italic><tp:taxon-name><tp:taxon-name-part taxon-name-part-type="genus" reg="Liocrobyla">L.</tp:taxon-name-part><tp:taxon-name-part taxon-name-part-type="species" reg="kumatai">kumatai</tp:taxon-name-part></tp:taxon-name></italic> (gen. slide no. HNUSEL-5528); <bold>E.</bold> <italic><tp:taxon-name><tp:taxon-name-part taxon-name-part-type="genus" reg="Liocrobyla">L.</tp:taxon-name-part><tp:taxon-name-part taxon-name-part-type="species" reg="lobata">lobata</tp:taxon-name-part></tp:taxon-name></italic> (gen. slide no. HNUSEL-5320).</p></caption><graphic xmlns:xlink="http://www.w3.org/1999/xlink" xlink:href="bdj-11-e115509-g001.jpg" position="float" id="oo_944956.jpg" orientation="portrait" xlink:type="simple"><uri content-type="original_file" xlink:type="simple">https://binary.pensoft.net/fig/944956</uri></graphic></fig><fig id="F10542553" position="float" orientation="portrait"><object-id xmlns:xlink="http://www.w3.org/1999/xlink" content-type="arpha" xlink:type="simple">711F798E-0FB5-55A3-A17D-2BF59A27B8A5</object-id><object-id xmlns:xlink="http://www.w3.org/1999/xlink" content-type="doi" xlink:type="simple">10.3897/BDJ.11.e115509.figure2</object-id><label>Figure 2.</label><caption><p>Male and Female genitalia of <italic><tp:taxon-name><tp:taxon-name-part taxon-name-part-type="genus" reg="Liocrobyla">Liocrobyla</tp:taxon-name-part></tp:taxon-name></italic>: <bold>F.</bold> <italic><tp:taxon-name><tp:taxon-name-part taxon-name-part-type="genus" reg="Liocrobyla">L.</tp:taxon-name-part><tp:taxon-name-part taxon-name-part-type="species" reg="brachybotrys">brachybotrys</tp:taxon-name-part></tp:taxon-name></italic> (♂, gen. slide no. HNUSEL-5529), <bold>G.</bold> <italic><tp:taxon-name><tp:taxon-name-part taxon-name-part-type="genus" reg="Liocrobyla">L.</tp:taxon-name-part><tp:taxon-name-part taxon-name-part-type="species" reg="desmodiella">desmodiella</tp:taxon-name-part></tp:taxon-name></italic> (♂, gen. slide no. HNUSEL-5319), <bold>H.</bold> <italic><tp:taxon-name><tp:taxon-name-part taxon-name-part-type="genus" reg="Liocrobyla">L.</tp:taxon-name-part><tp:taxon-name-part taxon-name-part-type="species" reg="indigofera">indigofera</tp:taxon-name-part></tp:taxon-name></italic> (♀, gen. slide no. HNUSEL-5530), <bold>I.</bold> <italic><tp:taxon-name><tp:taxon-name-part taxon-name-part-type="genus" reg="Liocrobyla">L.</tp:taxon-name-part><tp:taxon-name-part taxon-name-part-type="species" reg="kumatai">kumatai</tp:taxon-name-part></tp:taxon-name></italic> (♀, gen. slide no. HNUSEL-5528), <bold>J.</bold> <italic><tp:taxon-name><tp:taxon-name-part taxon-name-part-type="genus" reg="Liocrobyla">L.</tp:taxon-name-part><tp:taxon-name-part taxon-name-part-type="species" reg="lobata">lobata</tp:taxon-name-part></tp:taxon-name></italic> (♀, gen. slide no. HNUSEL-5320) (scale bars: 0.5 mm).</p></caption><graphic xmlns:xlink="http://www.w3.org/1999/xlink" xlink:href="bdj-11-e115509-g002.jpg" position="float" id="oo_944961.jpg" orientation="portrait" xlink:type="simple"><uri content-type="original_file" xlink:type="simple">https://binary.pensoft.net/fig/944961</uri></graphic></fig></tp:treatment-sec><ref-list><ref id="B10541934"><element-citation xmlns:xlink="http://www.w3.org/1999/xlink" publication-type="website" xlink:type="simple"><person-group person-group-type="author"><name name-style="western"><surname>De Prins</surname><given-names>J</given-names></name><name name-style="western"><surname>De Prins</surname><given-names>W</given-names></name></person-group><article-title>Global Taxonomic Database of Gracillariidae (Lepidoptera). World Wide Web electronic publication</article-title><uri xlink:type="simple">http://www.gracillariidae. net</uri><date-in-citation content-type="access-date">2023-12-10T00:00:00+02:00</date-in-citation></element-citation></ref><ref id="B10542054"><element-citation xmlns:xlink="http://www.w3.org/1999/xlink" publication-type="article" xlink:type="simple"><person-group person-group-type="author"><name name-style="western"><surname>Ikeda</surname><given-names>E</given-names></name></person-group><year>1995</year><article-title>Revision of the Japanese species of <italic><tp:taxon-name><tp:taxon-name-part taxon-name-part-type="genus" reg="Chrysocharis">Chrysocharis</tp:taxon-name-part></tp:taxon-name></italic> (<tp:taxon-name><tp:taxon-name-part taxon-name-part-type="order">Hymenoptera</tp:taxon-name-part></tp:taxon-name>, <tp:taxon-name><tp:taxon-name-part taxon-name-part-type="family">Eulophidae</tp:taxon-name-part></tp:taxon-name>), I</article-title><source>Japanese journal of entomology</source><volume>63</volume><issue>2</issue><fpage>261</fpage><lpage>274</lpage></element-citation></ref><ref id="B10542013"><element-citation xmlns:xlink="http://www.w3.org/1999/xlink" publication-type="chapter" xlink:type="simple"><person-group person-group-type="author"><name name-style="western"><surname>Ermolaev</surname><given-names>V. P.</given-names></name></person-group><year>1987</year><chapter-title>New data on insect systematics from the Soviet Far East</chapter-title><person-group person-group-type="editor"><name name-style="western"><surname>Storozheva</surname><given-names>NA</given-names></name><name name-style="western"><surname>Kusakin</surname><given-names>OG</given-names></name></person-group><source>Leaf blotch miners of the genus <italic><tp:taxon-name><tp:taxon-name-part taxon-name-part-type="genus" reg="Aristaea">Aristaea</tp:taxon-name-part></tp:taxon-name></italic> Meyrick (<tp:taxon-name><tp:taxon-name-part taxon-name-part-type="order">Lepidoptera</tp:taxon-name-part></tp:taxon-name>, <tp:taxon-name><tp:taxon-name-part taxon-name-part-type="family">Gracillariidae</tp:taxon-name-part></tp:taxon-name>) in the fauna of the Soviet Far East</source><publisher-name>Akademiya nauk SSSR</publisher-name><publisher-loc>Vladivostok</publisher-loc><size units="page">144</size><comment content-type="language">Russian</comment></element-citation></ref></ref-list></tp:taxon-treatment>
